# Supplementary material for: Women’s cancers in China: a spatio-temporal epidemiology analysis
Source: BMC Womens Health. 2021 Mar 20;21:116. doi: 10.1186/s12905-021-01260-1 (PMC7981806; doi:10.1186/s12905-021-01260-1)
Supplement: Supplementary file 1 — Additional file 1: Table S1. The incidence and mortality of breast, cervical and ovarian cancer in different regions of the world (unit:1/100,000). [file 12905_2021_1260_MOESM1_ESM.xls]

## Sheet: Table
The incidence and mortality of breast, cervical and ovarian cancer in different regions of the world (unit：1/100000)
		Incidence						Mortality
		Worldwide	China	Eastern Asia	south-eastern Asia	Western Europe	North America	Worldwide	China	Eastern Asia	south-eastern Asia	Western Europe	North America
C50	Breast	58.5	54.2	67.1	47.5	169.4	151.2	17.7	16.6	17.2	17.5	43.8	26
C53	Cervixuteri	15.6	15.6	15.8	20.5	10.1	8	8.8	8.4	8.1	11.5	4.3	3.4
C56	Ovary	8.1	7.9	8.7	9.3	16	14.3	5.4	5.3	5.6	6	12	8.8
