# Supplementary material for: Women’s cancers in China: a spatio-temporal epidemiology analysis
Source: BMC Womens Health. 2021 Mar 20;21:116. doi: 10.1186/s12905-021-01260-1 (PMC7981806; doi:10.1186/s12905-021-01260-1)
Supplement: Supplementary file 2 — Additional file 2: Table S2. The incidence and mortality of breast, cervical and ovarian cancer in each provincial unit from 2010 to 2015 (unit:1/100,000). [file 12905_2021_1260_MOESM2_ESM.xls]

## Sheet: Table S1
Table S1 The incidence and mortality of breast, cervical and ovarian cancer in each provincial unit from 2010 to 2015 (unit：1/100000)
Region	Breast cancer												Cervical cancer												Ovarian cancer
	incidence						mortality						incidence						mortality						incidence						mortality
	2010	2011	2012	2013	2014	2015	2010	2011	2012	2013	2014	2015	2010	2011	2012	2013	2014	2015	2010	2011	2012	2013	2014	2015	2010	2011	2012	2013	2014	2015	2010	2011	2012	2013	2014	2015
Beijing	57.781	62.1946	63.5727	67.5557	66.106	65.6999	13.5605	13.137	12.2369	13.9505	14.3992	15.6471	7.79903	8.36379	9.28605	9.40234	9.49223	10.0374	2.64073	2.63659	2.66913	2.62592	2.90932	2.87377	11.7605	10.1219	11.1321	12.0465	11.5477	12.2705	6.41954	5.42792	5.46107	6.49928	6.28619	6.97396
Tianjin	49.01	/	58.087	54.773	60.7069	60.4939	11.19	/	10.0227	11.7681	12.7098	14.8451	11.22	/	12.0316	12.5142	12.7857	13.807	1.94	/	2.55816	2.98154	3.29293	3.78814	7.99	/	9.88508	10.6383	10.8171	10.6855	4.39	/	4.09686	5.2527	4.83535	5.90224
Hebei	38.4621	34.8207	40.9174	37.7043	36.4987	43.4966	2.44951	8.69409	9.14154	2.87628	9.06782	9.27791	17.1172	17.5199	15.7288	12.5057	12.8481	12.2597	4.69179	4.43476	4.66973	2.87655	4.02182	4.44827	7.3212	10.2913	10.0988	9.03858	6.83818	6.97086	2.42294	2.30842	2.43505	1.93695	2.27395	2.10281
Shanxi	22.1834	26.8016	18.3378	26.9548	30.9179	22.511	10.3268	7.79684	5.06824	2.73008	6.2209	7.50367	35.767	38.4967	35.7571	35.789	28.4753	25.0459	15.8711	12.5137	8.47176	8.38011	10.3903	10.5273	3.63631	8.61126	6.26687	5.28168	6.83849	6.72497	2.48625	2.7622	2.3965	2.09506	2.86164	3.40889
Neimenggu	27.4756	27.3593	28.8465	31.5295	45.4708	33.9119	4.33947	7.19587	5.88371	5.17647	8.79359	8.42286	7.65172	5.47158	8.25475	8.34229	10.3485	9.83439	2.72518	1.20411	2.04177	3.51374	4.03334	3.12979	11.955	8.16841	8.09107	9.22173	7.82239	8.29153	4.19581	2.47568	3.43449	2.54575	3.69511	3.35082
Liaoning	58.0114	58.1046	64.4699	68.2488	65.1444	70.7495	1.42135	1.47134	13.6734	1.77096	17.9762	16.0616	17.4996	19.4697	18.9053	18.2216	17.1539	20.1367	3.92655	4.52108	5.39913	6.14946	6.26308	6.68641	10.6791	11.4893	10.236	12.3419	10.6517	11.4778	4.82246	4.64136	5.2523	5.60964	5.6345	7.25079
Jilin	38.5894	38.4451	38.8318	44.4926	47.1447	45.8553	3.23764	10.4802	19.829	3.26337	12.721	11.9105	7.41634	11.9537	11.0492	17.5353	22.0487	19.6557	2.90517	3.26568	5.16457	4.33966	5.58856	5.6592	10.3192	7.42208	8.05482	12.0239	9.40682	9.72852	2.57808	3.21346	5.37033	3.60312	3.73654	4.36416
Heilongjiang	47.1803	43.8082	39.8139	56.47	51.8719	47.0406	2.78385	12.0963	8.82322	3.07275	10.4645	10.2852	12.971	11.4406	15.019	14.299	15.4221	13.9141	3.22491	3.40306	5.46295	2.85765	4.4034	4.50564	10.9363	8.23862	6.78164	12.1378	8.01225	9.3663	5.39772	5.09966	3.20889	4.0229	3.90588	5.26081
Shanghai	75.94	80.32	83.6	79.74	88.37	92.22	27.21	26.52	24.75	27.24	27.12	27.48	10.32	9.18	10.55	10.84	10.4	11.04	4.12	3.9	3.87	4.25	3.66	4.43	11.26	10.33	10.45	10.9	9.82	10.85	7.56	6.62	6.75	7.39	6.64	6.42
Jiangsu	26.5033	31.623	34.057	35.481	35.8401	39.8766	1.38511	1.36315	8.48437	1.44998	8.85226	9.17524	12.8716	13.1841	15.9889	15.8437	18.2605	17.6261	3.14114	3.36178	3.84901	3.91681	5.17816	5.21689	7.36361	7.73703	6.04836	8.17433	6.62055	6.24342	2.31526	2.49777	2.82029	2.54491	3.14533	3.43437
Zhejiang	47.8045	48.0409	46.9292	48.1002	51.1632	53.7632	0.930342	7.2306	7.37485	1.23349	8.05888	8.1875	17.0561	18.0142	19.8367	20.1226	8.44626	19.8238	2.80227	2.91596	3.52757	3.95699	3.66896	4.11694	6.83462	7.93536	7.42633	8.08178	7.74724	7.39758	2.02784	2.30202	2.46734	2.93464	2.99883	3.54747
Anhui	21.6929	24.738	27.2116	27.685	28.5372	31.7088	1.27747	5.59484	5.68823	1.42273	7.25503	7.8305	10.5464	9.98149	13.1326	14.2704	14.9703	17.4888	2.15699	2.68711	3.08209	3.88841	4.00361	4.54717	5.72805	5.10209	5.2151	7.00142	6.53582	6.81002	1.81735	1.73645	1.769	2.26011	2.53287	2.9291
Fujian	34.552	30.126	22.779	22.6301	28.9154	32.2437	1.95301	6.34231	5.70502	2.16811	7.01794	9.79866	14.5084	12.3019	14.7332	12.5422	14.381	14.4527	2.96575	2.26035	3.07884	3.219	3.95084	4.22386	8.18952	5.18618	4.34854	6.83549	4.71623	5.41728	1.9479	1.20163	1.92987	1.8911	1.99551	2.50968
Jiangxi	23.516	28.5926	41.2035	23.9727	20.7919	18.9779	7.5858	8.2414	11.1528	4.99912	6.46579	6.74641	17.4471	14.6002	12.3931	18.2966	16.7781	13.7485	5.81613	5.05052	4.02873	5.76898	5.45229	5.29499	4.04597	4.87496	6.8911	9.0123	4.56516	3.59618	2.27936	2.86038	3.02235	2.52329	2.11348	1.72023
Shandong	28.0107	42.2079	37.4691	41.389	43.8577	44.165	2.05284	8.28236	10.7719	2.24496	10.1541	10.1786	6.71533	19.8553	8.83765	10.8137	11.7841	11.7279	2.60051	5.47725	2.53165	2.92396	3.82766	3.84132	10.2109	8.61951	6.79138	10.5346	8.72269	8.10319	2.2393	3.23052	3.21928	3.065	3.65648	3.61663
Henan	35.3365	39.3766	35.7106	35.0977	36.3863	37.2252	2.49132	13.1701	12.1085	3.25007	10.4577	10.899	12.6342	16.0638	15.031	17.2756	17.0693	18.8316	4.25073	5.52389	4.99587	5.29611	5.1496	6.45054	9.94646	5.92499	7.03473	12.4758	6.23827	6.49314	1.94316	2.42042	2.34392	2.62338	2.67674	2.6057
Hubei	39.2575	44.2937	44.8116	43.7386	42.2079	41.5251	1.31709	1.30065	10.7261	1.22167	8.28236	9.1923	17.7975	17.7164	20.8803	19.6788	19.8553	22.5916	4.32101	4.94493	5.50157	5.17987	5.47725	6.44266	9.06118	10.8302	9.11447	9.92814	8.61951	7.42968	3.65435	3.63201	3.76762	3.5171	3.23052	3.34793
Hunan	22.6868	20.0136	25.382	21.2018	33.0944	35.9339	2.23952	2.9202	7.83652	2.07327	9.41159	9.81763	20.3385	18.8418	19.8342	18.5468	18.8624	21.4026	5.19065	5.22367	5.96608	5.98703	7.27874	7.31973	5.04941	6.60243	5.40858	5.86367	6.78696	6.54021	2.48883	2.26954	2.56654	1.82179	2.70632	2.97632
Guangdong	45.7744	48.1311	45.6108	54.0892	46.6287	49.3511	0.784014	10.4584	8.25584	1.05061	8.46701	9.82671	13.9969	13.011	14.3945	13.1591	13.056	13.8429	2.85663	3.08292	2.75633	3.32136	3.35782	3.88917	8.06146	8.03663	8.50243	9.73565	7.57932	8.00427	2.75567	3.08254	3.23236	3.31604	2.80412	3.27123
Guangxi	31.0119	35.6389	34.7489	35.2554	36.723	36.0717	2.04095	9.06189	9.59115	2.37425	9.96008	8.77063	10.5376	12.9819	16.1625	17.9558	19.084	17.1667	3.04749	3.31481	4.5947	4.97246	5.70169	5.71489	8.21682	7.1019	7.76552	9.36243	6.8801	6.24412	2.18636	2.97693	2.24827	3.18281	3.03973	2.39643
Hainan	/	23.21	/	24.84	29.8666	26.0477	/	3.8	/	10.95	8.61537	9.20165	/	11.4	/	9.26	11.8734	12.0334	/	1.27	/	5.47	4.78363	5.09549	/	8.44	/	7.16	5.5494	6.93871	/	2.11	/	8	2.10581	2.26161
Chongqing	21.9749	22.3161	29.8794	34.6099	36.9618	36.9544	1.38764	6.33294	5.42809	1.75158	7.56343	8.54571	14.0343	10.4021	12.1516	14.2155	16.1191	20.0297	2.67403	2.86401	2.33942	3.48351	6.61863	5.74274	6.02427	6.13029	7.67156	8.52992	6.93346	7.58689	1.84528	2.41159	2.68841	2.74757	3.33275	3.03358
Sichuan	19.6941	21.4661	22.913	25.7205	25.9139	21.5923	2.90568	1.80686	1.86376	3.8063	7.89492	6.18906	9.29002	7.41901	8.35962	12.2622	14.0025	13.7364	4.52623	2.91551	3.37514	3.67546	5.03781	5.18726	9.13235	6.09532	6.54658	8.31742	6.28884	6.00329	3.01743	1.96249	2.06641	3.14069	3.01698	2.56098
Guizhou	/	/	/	20.4597	25.6799	24.862	/	/	/	3.32988	5.53324	6.85849	/	/	/	21.3474	24.9662	25.3429	/	/	/	5.33791	11.0717	9.33643	/	/	/	5.63382	3.54652	7.70192	/	/	/	1.18484	0.708056	3.61924
Yunnan	18.0403	19.7043	27.8292	29.1394	28.5226	28.2681	5.36334	2.80923	11.766	4.40224	8.1778	8.38577	11.7002	21.2064	21.1769	22.0727	16.3185	18.1263	1.2221	6.43211	6.14072	8.35413	3.98684	6.62526	5.36658	7.11544	9.10618	9.01709	6.94179	7.48548	1.94559	4.10574	3.17385	3.51088	3.03178	3.78637
Shaanxi	/	/	/	19.4738	27.2113	26.1478	/	/	/	2.76719	9.07043	6.73845	/	/	/	19.8837	13.6514	14.3457	/	/	/	7.21994	6.34846	5.06017	/	/	/	5.85576	8.30563	7.18983	/	/	/	2.99656	3.93681	2.83697
Gansu	28.5439	24.8195	39.1035	31.953	26.4224	34.8751	5.149	14.8046	12.7817	6.71227	10.8236	7.92615	15.6607	21.7722	18.8476	20.0503	13.0533	16.6415	8.6604	8.70777	5.5233	8.90117	6.65473	5.077	12.9947	6.85641	9.96338	18.8715	8.06499	10.306	2.77594	4.4597	2.2769	5.68366	4.77385	3.16824
Qinghai	16.74	10.8507	28.0472	17.3324	21.5465	20.0103	6.83	0.774554	4.62807	1.30314	4.98368	4.73458	7.27	12.9268	17.3415	13.5855	10.0066	17.329	2.2	2.77285	4.18371	4.81729	5.07028	5.18231	5.29	2.65495	6.74717	4.49358	5.91234	6.43256	1.54	1.96251	2.22987	1.92835	1.40418	2.9463
Ningxia	/	32.8415	43.4385	29.1523	28.4503	32.1946	/	2.62495	6.0028	4.36368	6.00459	6.38976	/	12.3156	19.3197	13.8884	13.441	14.009	/	3.23599	3.05792	2.89826	4.1484	5.16146	/	6.07883	7.96701	5.49467	5.00138	6.51255		1.49894	2.94573	2.28961	1.71537	2.09063
Xinjiang	30.3856	40.0751	23.02	55.4273	57.5485	58.8981	3.92067	9.88865	4.46	3.5671	8.31401	23.8265	12.0468	15.2231	12.62	14.7075	13.7685	18.0375	2.14184	3.38243	4.46	3.62205	3.50898	7.79397	7.76371	9.33406	5.2	7.68299	7.7942	12.0243	2.94545	2.47313	0.74	2.7423	4.54396	6.12238
