# Supplementary material for: Women’s cancers in China: a spatio-temporal epidemiology analysis
Source: BMC Womens Health. 2021 Mar 20;21:116. doi: 10.1186/s12905-021-01260-1 (PMC7981806; doi:10.1186/s12905-021-01260-1)
Supplement: Supplementary file 3 — Additional file 3: Table S3. The number of cases and deaths of breast, cervical and ovarian cancer in each provincial unit from 2010 to 2015. [file 12905_2021_1260_MOESM3_ESM.xls]

## Sheet: Table S2
Table S2 The number of cases and deaths of breast, cervical and ovarian cancer in each provincial unit from 2010 to 2015
Region	Breast cancer												Cervical cancer												Ovarian cancer
	number of cases						number of deaths						number of cases						number of deaths						number of cases						number of deaths
	2010	2011	2012	2013	2014	2015	2010	2011	2012	2013	2014	2015	2010	2011	2012	2013	2014	2015	2010	2011	2012	2013	2014	2015	2010	2011	2012	2013	2014	2015	2010	2011	2012	2013	2014	2015
Beijing	3592	3920	4073	4397	4366	4392	843	828	784	908	951	1046	485	527	595	612	627	671	164	166	171	171	192	192	731	638	713	784	763	820	399	342	350	423	415	466
Tianjin	1620	/	2863	2774	3076	3097	37	/	494	596	644	760	371	/	593	634	648	707	6	/	126	151	167	194	264	/	487	539	548	547	15	/	202	266	245	302
Hebei	746	785	1025	2019	2568	3413	142	196	229	484	638	728	332	395	394	670	904	962	91	100	117	154	283	349	125	232	253	353	481	547	47	52	61	104	160	165
Shanxi	116	165	199	296	497	231	54	48	55	58	100	77	187	237	388	393	458	257	83	77	92	92	167	108	19	53	68	73	110	69	13	17	26	23	46	35
Neimenggu	262	365	353	359	751	769	114	96	72	105	181	191	73	73	101	95	213	223	26	16	25	40	83	71	87	109	99	76	161	188	40	33	42	29	76	76
Liaoning	3368	3444	3904	3152	4635	5048	620	681	828	570	1279	1146	1016	1154	1145	842	1220	1437	228	268	327	284	446	477	581	573	620	447	758	819	280	275	318	259	401	517
Jilin	359	730	376	1025	1223	924	96	199	192	277	330	240	69	227	107	404	572	396	27	62	50	100	145	114	56	141	78	184	244	196	24	61	52	83	97	88
Heilongjiang	673	670	546	870	1036	1180	156	185	121	187	209	258	185	175	206	220	308	349	46	52	75	44	88	113	100	126	93	116	160	235	77	78	44	62	78	132
Shanghai	2361	2511	2615	2494	2753	2873	846	829	774	852	845	856	321	287	330	339	324	344	128	122	121	133	114	138	350	323	327	341	306	338	235	207	211	231	207	200
Jiangsu	3754	5154	5700	6832	6984	8388	1043	1261	1420	1574	1725	1930	1823	2149	2676	3051	3558	3708	445	548	644	754	1009	1097	682	903	1012	1165	1290	1313	328	407	472	490	613	722
Zhejiang	2525	2651	2609	2833	3587	3802	361	399	410	476	565	579	901	994	1103	1185	1354	1402	148	161	196	233	257	291	419	438	413	440	543	523	107	127	137	173	210	251
Anhui	765	1353	2014	2072	2659	2705	202	306	421	524	676	668	372	546	972	1068	1395	1492	76	147	228	291	373	388	178	279	386	501	609	581	64	95	131	169	236	250
Fujian	443	627	555	682	754	1053	105	132	139	206	183	320	186	256	359	378	375	472	38	47	75	97	103	138	97	108	106	142	123	177	25	25	47	57	52	82
Jiangxi	93	170	532	266	492	993	30	49	144	100	153	353	69	87	160	203	397	719	23	30	52	64	129	277	16	29	89	53	108	188	9	17	39	28	50	90
Shandong	1314	1997	2014	3976	5602	5875	479	601	579	1012	1297	1354	315	514	475	1039	1505	1560	122	184	136	281	489	511	236	359	365	806	1114	1078	105	152	173	294	467	481
Henan	2327	2652	2787	2757	3709	4242	655	887	945	980	1066	1242	832	1082	1173	1357	1740	2146	280	372	390	416	525	735	373	399	549	519	636	740	128	163	183	206	273	297
Hubei	1388	1730	1809	2238	2757	3248	323	423	433	508	541	719	488	692	843	1007	1297	1767	115	193	222	265	358	504	288	361	368	501	563	581	124	142	152	180	211	262
Hunan	319	291	366	687	1614	2058	71	96	113	190	459	617	286	274	286	601	920	1345	73	76	86	194	355	460	101	87	78	126	331	411	35	33	37	59	132	187
Guangdong	3123	2545	3359	2689	4818	5444	550	553	608	484	890	1084	955	688	1060	654	1319	1527	195	163	203	165	351	429	560	425	626	398	765	883	188	163	238	165	300	361
Guangxi	468	527	913	905	1187	1641	124	134	252	230	287	399	159	192	425	469	594	781	46	49	121	123	162	260	94	105	204	161	235	284	33	44	59	68	83	109
Hainan	/	55	/	59	156	184	/	9	/	26	45	65	/	27	/	22	62	85	/	3	/	13	25	36	/	20	/	17	29	49	/	5	/	19	11	16
Chongqing	321	444	600	706	821	1120	88	126	109	174	168	259	205	207	244	290	358	607	39	57	47	71	147	174	89	122	154	166	154	230	27	48	54	56	74	92
Sichuan	196	405	455	770	1116	1399	97	115	130	249	340	401	86	140	166	367	603	890	35	55	67	110	217	336	56	99	112	191	269	389	31	37	41	94	130	166
Guizhou	/	/	/	69	181	261	/	/	/	19	39	72	/	/	/	72	176	266	/	/	/	18	78	98	/	/	/	11	25	81	/	/	/	4	5	38
Yunnan	126	145	272	307	715	627	40	52	115	95	205	186	79	155	207	233	409	402	27	47	60	88	100	147	36	77	89	78	174	166	15	30	31	37	76	84
Shaanxi	/	/	/	143	570	811	/	/	/	43	190	209	/	/	/	146	286	445	/	/	/	53	133	157	/	/	/	59	174	223	/	/	/	22	82	88
Gansu	257	228	361	298	249	220	117	136	118	176	102	50	141	200	174	187	123	105	78	80	51	83	82	32	64	63	92	101	76	65	25	41	21	53	45	20
Qinghai	76	94	105	162	248	224	31	23	28	42	64	53	33	112	134	127	168	194	10	24	47	45	65	58	24	39	48	43	67	72	7	17	13	18	18	33
Ningxia	/	416	398	191	199	262	/	77	55	36	42	52	/	156	177	91	94	114	/	41	28	19	29	42	/	89	73	33	35	53	/	19	27	15	12	17
Xinjiang	227	308	31	505	443	529	58	76	6	70	64	214	90	117	17	134	106	162	16	26	6	33	27	70	68	72	7	90	60	108	22	19	1	25	35	55
